# Supplementary material for: iSeg: an efficient algorithm for segmentation of genomic and epigenomic data
Source: BMC Bioinformatics. 2018 Apr 11;19:131. doi: 10.1186/s12859-018-2140-3 (PMC5896135; doi:10.1186/s12859-018-2140-3)
Supplement: Supplementary file 1 — The zipped supplementary file submitted with this manuscript contains Coriell (Snijders et al.) profiles, BACarray profiles, and simulated data files. (ZIP 1970kb) [file 12859_2018_2140_MOESM1_ESM.zip]

Archive with 3 entries (3 files):
- SF1-Data.tar.gz
- SF2-PooledSegmentation.tar.gz
- SF3-ParSettings.docx
